# Supplementary material for: Development, High-Throughput Profiling, and Biopanning of a Large Phage Display Single-Domain Antibody Library
Source: Int J Mol Sci. 2024 Apr 27;25(9):4791. doi: 10.3390/ijms25094791 (PMC11083953; doi:10.3390/ijms25094791)
Supplement: Supplementary file 1 [file ijms-25-04791-s001.zip]

Archive with 1 entries (1 files):
- ijms-2948687-supplementary.pdf
